# Supplementary material for: Combining Mg–Zn–Ca Bulk Metallic Glass with a Mesoporous Silica Nanocomposite for Bone Tissue Engineering
Source: Pharmaceutics. 2022 May 17;14(5):1078. doi: 10.3390/pharmaceutics14051078 (PMC9145403; doi:10.3390/pharmaceutics14051078)
Supplement: Supplementary file 1 [file pharmaceutics-14-01078-s001.zip]

Archive with 1 entries (1 files):
- pharmaceutics-1717093-supplementary.pdf
